# Supplementary material for: Guidelines for Robot-to-Human Handshake From the Movement Nuances in Human-to-Human Handshake
Source: Front Robot AI. 2022 Mar 28;9:758519. doi: 10.3389/frobt.2022.758519 (PMC8996188; doi:10.3389/frobt.2022.758519)
Supplement: Supplementary file 1 [file DataSheet1.zip]

Archive with 28 entries (27 files):
- Supplementary/
- __MACOSX/._Supplementary
- Supplementary/osa-supplemental-document-template.pdf
- __MACOSX/Supplementary/._osa-supplemental-document-template.pdf
- Supplementary/osa-supplemental-document-template.out
- __MACOSX/Supplementary/._osa-supplemental-document-template.out
- Supplementary/osa-supplemental-document-template.synctex.gz
- __MACOSX/Supplementary/._osa-supplemental-document-template.synctex.gz
- Supplementary/sample.bib
- __MACOSX/Supplementary/._sample.bib
- Supplementary/osa-supplemental-document-template.tex
- __MACOSX/Supplementary/._osa-supplemental-document-template.tex
- Supplementary/jabbrv-ltwa-en.ldf
- __MACOSX/Supplementary/._jabbrv-ltwa-en.ldf
- Supplementary/sample.eps
- __MACOSX/Supplementary/._sample.eps
- Supplementary/osajnl.bst
- __MACOSX/Supplementary/._osajnl.bst
- Supplementary/jabbrv.sty
- __MACOSX/Supplementary/._jabbrv.sty
- Supplementary/jabbrv-ltwa-all.ldf
- __MACOSX/Supplementary/._jabbrv-ltwa-all.ldf
- Supplementary/osa-supplemental-document-template.aux
- __MACOSX/Supplementary/._osa-supplemental-document-template.aux
- Supplementary/osa-supplemental-document-template.log
- __MACOSX/Supplementary/._osa-supplemental-document-template.log
- Supplementary/osa-supplemental-document.cls
- __MACOSX/Supplementary/._osa-supplemental-document.cls
