# Supplementary material for: Guidelines for Robot-to-Human Handshake From the Movement Nuances in Human-to-Human Handshake
Source: Front Robot AI. 2022 Mar 28;9:758519. doi: 10.3389/frobt.2022.758519 (PMC8996188; doi:10.3389/frobt.2022.758519)
Supplement: Supplementary file 1 [file DataSheet1.zip › Supplementary/osa-supplemental-document-template.out]

\BOOKMARK [1][-]{section.1}{Appendix A: Determination of the Polynomial Equation under Five Conditions \(Unknown Start Position\)}{}% 1
\BOOKMARK [1][-]{section.2}{Appendix B: Determination of the Polynomial Equation under Five Conditions \(Unknown End Position\)}{}% 2
\BOOKMARK [1][-]{section.3}{Appendix C: Determination of the Polynomial Equation under Six Conditions}{}% 3
