# Supplementary material for: Guidelines for Robot-to-Human Handshake From the Movement Nuances in Human-to-Human Handshake
Source: Front Robot AI. 2022 Mar 28;9:758519. doi: 10.3389/frobt.2022.758519 (PMC8996188; doi:10.3389/frobt.2022.758519)
Supplement: Supplementary file 1 [file DataSheet1.zip › Supplementary/sample.bib]

@article{Zhang:14,
author = {Yaxin Zhang and Shen Qiao and Linlin Sun and Qi Wu Shi and Wanxia Huang and Ling Li and Ziqiang Yang},
journal = {Optics Express},
keywords = {Modulators; Metamaterials; Spectroscopy, teraherz ; Thin film devices and applications},
number = {9},
pages = {11070--11078},
publisher = {OSA},
title = {Photoinduced active terahertz metamaterials with nanostructured vanadium dioxide film deposited by sol-gel method},
volume = {22},
month = {May},
year = {2014},
url = {http://www.opticsexpress.org/abstract.cfm?URI=oe-22-9-11070},
doi = {10.1364/OE.22.011070},
}

Automatically generated by Mendeley Desktop 1.19.4
Any changes to this file will be lost if it is regenerated by Mendeley.

BibTeX export options can be customized via Options -> BibTeX in Mendeley Desktop

@article{Solav2019,
	author = {Solav, Dana and Moerman, Kevin and Jaeger, Aaron and Herr, Hugh},
	year = {2019},
	month = {01},
	pages = {2740-2752},
	title = {A Framework for Measuring the Time-Varying Shape and Full-Field Deformation of Residual Limbs Using 3-D Digital Image Correlation},
	volume = {PP},
	journal = {IEEE Transactions on Biomedical Engineering},
}


@article{Metcalf2013,
	author = {Metcalf, Cheryl and Robinson, Rebecca and Malpass, Adam and Bogle, Tristan and Dell, Thomas and Harris, Chris and Demain, Sara},
	year = {2013},
	month = {03},
	pages = {2184-2192},
	title = {Markerless Motion Capture and Measurement of Hand Kinematics: Validation and Application to Home-Based Upper Limb Rehabilitation},
	volume = {60},
	journal = {IEEE transactions on biomedical engineering},
}


@article{Li2013,
	author = {Li, Jian-Bo and Tang, Chi and Dai, Meng-Xing and Liu, Geng and Shi, Xuetao and Yang, Bin and Xu, Can-Hua and Fu, Feng and You, Fusheng and Tang, Meng-Xing and Dong, Xiu-Zhen},
	year = {2013},
	month = {11},
	pages = {},
	title = {A New Head Phantom With Realistic Shape and Spatially Varying Skull Resistivity Distribution},
	volume = {61},
	journal = {IEEE transactions on bio-medical engineering},
}


@INPROCEEDINGS{Comaniciu1999,
author={D. {Comaniciu} and P. {Meer}},
booktitle={Proceedings of the Seventh IEEE International Conference on Computer Vision}, 
title={Mean shift analysis and applications}, 
year={1999},
volume={2},
number={},
pages={1197-1203 vol.2},
}


@inproceedings{Bachnak1990,
	author = {R. A. Bachnak and M. Celenk},
	title = {{Triangulation-Based Camera Calibration For Machine Vision Systems}},
	volume = {1194},
	booktitle = {Optics, Illumination, and Image Sensing for Machine Vision IV},
	editor = {Donald J. Svetkoff},
	organization = {International Society for Optics and Photonics},
	publisher = {SPIE},
	pages = {186 -- 197},
	year = {1990},
}


@article{Cabibihan2020,
	title={Suitability of the Openly Accessible 3D Printed Prosthetic Hands for War-Wounded Children},
	author={Cabibihan, John-John and Alkhatib, Farah and Mudassir, Mohammed and Lambert, Laurent A and Al-Kwifi, Osama S and Diab, Khaled and Mahdi, Elsadig},
	journal={Frontiers in Robotics and AI},
	volume={7},
	pages={207},
	year={2020},
	publisher={Frontiers}
}


@article{Yu2020,
	author = {Yu, Fang and Zeng, Lei and Pan, Ding and Sui, Xinlei and Tang, Juyu},
	year = {2020},
	month = {07},
	pages = {},
	title = {Evaluating the accuracy of hand models obtained from two 3D scanning techniques},
	volume = {10},
	journal = {Scientific Reports},
}

@article{Zhang2020,
	author = {Zhang, Tong and Lin, Huifeng and Ju, Zhaojie and Yang, Chenguang},
	year = {2020},
	month = {03},
	pages = {},
	title = {Hand Gesture Recognition in Complex Background Based on Convolutional Pose Machine and Fuzzy Gaussian Mixture Models},
	volume = {22},
	journal = {International Journal of Fuzzy Systems},
}

@inproceedings{lim2018,
	author = {Lim, Daniel and Georgiou, Tomás and Bhardwaj, Aashish and O'Connell, Grace and Agogino, Alice},
	year = {2018},
	month = {08},
	title = {Customization of a 3D Printed Prosthetic Finger Using Parametric Modeling},
	booktitle={Proc. ASME 2018 International Design Engineering Technical Conferences and Computers and Information in Engineering Conference},
}

@ARTICLE{Bosch1998,
	author={T. {Bosch} and N. {Servagent} and R. {Chellali} and M. {Lescure}},
	journal={IEEE Transactions on Instrumentation and Measurement}, 
	title={Three-dimensional object construction using a self-mixing type scanning laser range finder}, 
	year={1998},
	volume={47},
	number={5},
	pages={1326-1329},}


@ARTICLE{Paquet2007,
	author={E. {Paquet} and H. L. {Viktor}},
	journal={IEEE Transactions on Instrumentation and Measurement}, 
	title={Adjustment of Virtual Mannequins Through Anthropometric Measurements, Cluster Analysis, and Content-Based Retrieval of 3-D Body Scans}, 
	year={2007},
	volume={56},
	number={5},
	pages={1924-1929},}


@ARTICLE{Cordea2008,
	author={M. D. {Cordea} and E. M. {Petriu} and D. C. {Petriu}},
	journal={IEEE Transactions on Instrumentation and Measurement}, 
	title={Three-Dimensional Head Tracking and Facial Expression Recovery Using an Anthropometric Muscle-Based Active Appearance Model}, 
	year={2008},
	volume={57},
	number={8},
	pages={1578-1588},}


@ARTICLE{Cordea2006,
	author={M. D. {Cordea} and E. M. {Petriu}},
	journal={IEEE Transactions on Instrumentation and Measurement}, 
	title={A 3-D anthropometric-muscle-based active appearance model}, 
	year={2006},
	volume={55},
	number={1},
	pages={91-98},}


@ARTICLE{Tognola2009,
	author={G. {Tognola} and M. {Parazzini} and G. {Pedretti} and P. {Ravazzani} and F. {Grandori} and A. {Pesatori} and M. {Norgia} and C. {Svelto}},
	journal={IEEE Transactions on Instrumentation and Measurement}, 
	title={Gradient-Vector-Flow Snake Method for Quantitative Image Reconstruction Applied to Mandibular Distraction Surgery}, 
	year={2009},
	volume={58},
	number={7},
	pages={2087-2093},}


@ARTICLE{borghese2000,
	author={N. A. {Borghese} and S. {Ferrari}},
	journal={IEEE Transactions on Instrumentation and Measurement}, 
	title={A portable modular system for automatic acquisition of 3D objects}, 
	year={2000},
	volume={49},
	number={5},
	pages={1128-1136},}


@ARTICLE{lu2010,
	author={J. {Lu} and M. J. {Wang}},
	journal={IEEE Transactions on Instrumentation and Measurement}, 
	title={The Evaluation of Scan-Derived Anthropometric Measurements}, 
	year={2010},
	volume={59},
	number={8},
	pages={2048-2054},}


@inproceedings{drvar03theassessment,
	author = {Stjepan Jecic and Nenad Drvar},
	title = {The assessment of structured light and laser scanning methods in {3D} shape measurements},
	booktitle = {Proceeding of the 4th International Congress of Croatian Society of Mechanics},
	year = {2003},
	pages = {237-244}
}


@article{cabibihan2011pockets,
	Author = {Cabibihan, John-John and Pradipta, Raditya and Ge, Shuzhi Sam},
	Da = {2011/03/30},
	Date-Added = {2020-06-18 08:39:27 +0000},
	Date-Modified = {2020-06-18 08:39:27 +0000},
	Doi = {10.1186/1743-0003-8-16},
	Id = {Cabibihan2011},
	Isbn = {1743-0003},
	Journal = {Journal of NeuroEngineering and Rehabilitation},
	Number = {1},
	Pages = {16},
	Title = {Prosthetic finger phalanges with lifelike skin compliance for low-force social touching interactions},
	Ty = {JOUR},
	Volume = {8},
	Year = {2011},
}


@inproceedings{Castillo2017,
	author={Castillo Castaneda, Eduardo and Bemardo-Vasquez, A},
	title = {Personalized design of a hand prosthesis considering anthropometry of a real hand extracted from radiography},
	booktitle = {Proceedings of the IEEE International Conference on Rehabilitation Robotics},
	year = {2017},
	pages = {1215-1220},
}


@article{Zuniga2019,
	author = {Zuniga, Jorge and Young, Keaton and Peck, Jean and Srivastava, Rakesh and Pierce, James and Dudley, Drew and Salazar, David and Bergmann, Jeroen},
	year = {2019},
	pages = {},
	title = {Remote fitting procedures for upper limb 3d printed prostheses},
	volume = {16},
	journal = {Expert Review of Medical Devices},
	}

@article{Cabibihan2018,
	author={J.-J. {Cabibihan} and M. K. {Abubasha} and N. {Thakor}},
	journal={IEEE Access}, 
	title={A Method for {3-D} Printing Patient-Specific Prosthetic Arms With High Accuracy Shape and Size}, 
	year={2018},
	volume={6},
	number={},
	pages={25029-25039},
}

@article{nicholls2008,
	author = {Nicholls, Michael (Mike) and Orr, Catherine and Yates, Mark and Loftus, Andrea},
	year = {2008},
	pages = {71-91},
	title = {A new means of measuring index/ring finger {(2D:4D)} ratio and its association with gender and hand preference},
	volume = {13},
	journal = {Laterality},
}

@article{conkle2018,
	author = {Conkle, Joel AND Suchdev, Parminder S. AND Alexander, Eugene AND Flores-Ayala, Rafael AND Ramakrishnan, Usha AND Martorell, Reynaldo},
	journal = {PLoS One},
	title = {Accuracy and reliability of a low-cost, handheld {3D} imaging system for child anthropometry},
	year = {2018},
	volume = {13},
	pages = {1-13},
	number = {10},
}

@article{ribeiro2016,
	author = {Ribeiro Jr, Evaldo and Neave, Nick and Morais, Rosana and Manning, John},
	year = {2016},
	pages = {1-8},
	title = {Direct Versus Indirect Measurement of Digit Ratio {(2D:4D)}: A Critical Review of the Literature and New Data},
	volume = {14},
	journal = {Evolutionary Psychology},
}

@article{allaway2009,
	author = {Allaway, Heather and Bloski, Terri and Pierson, Roger and Lujan, Marla},
	year = {2009},
	pages = {365-70},
	title = {Digit Ratios {(2D:4D)} Determined by Computer-Assisted Analysis are More Reliable than Those Using Physical Measurements, Photocopies, and Printed Scans},
	volume = {21},
	journal = {American Journal of Human Biology},
}

@article{manning2005,
	author = {Manning, John and Fink, Bernhard and Neave, Nick and Caswell, Noreen},
	year = {2005},
	pages = {329-33},
	title = {Photocopies Yield Lower Digit Ratios {(2D:4D)} Than Direct Finger Measurements},
	volume = {34},
	journal = {Archives of Sexual Behavior},
}

@article{manning2001,
	author = {Manning, J T and Baron-Cohen, S and Wheelwright, S and Sanders, G},
	title = {The 2nd to 4th digit ratio and autism},
	journal = {Developmental Medicine \& Child Neurology},
	volume = {43},
	number = {3},
	pages = {160-164},
	year = {2001}
}


@article{shunta2019,
	Author = {Togo, Shunta and Itahashi, Takashi and Hashimoto, Ryuichiro and Cai, Chang and Kanai, Chieko and Kato, Nobumasa and Imamizu, Hiroshi},
	Journal = {Scientific Reports},
	Number = {1},
	Pages = {1737},
	Title = {Fourth finger dependence of high-functioning autism spectrum disorder in multi-digit force coordination},
	Ty = {JOUR},
	Volume = {9},
	Year = {2019},
}


@article{borniger2013,
	Author = {Borniger, Jeremy C and Chaudhry, Adeel and Muehlenbein, Michael P},
	Journal = {PloS one},
	Number = {3},
	Pages = {e57637--e57637},
	Publisher = {Public Library of Science},
	Title = {Relationships among musical aptitude, digit ratio and testosterone in men and women},
	Volume = {8},
	Year = {2013},
}

@article{peters2007,
	author = {Peters, Michael and Manning, John and Reimers, Stian},
	year = {2007},
	pages = {251-60},
	title = {The Effects of Sex, Sexual Orientation, and Digit Ratio {(2D:4D)} on Mental Rotation Performance},
	volume = {36},
	journal = {Archives of sexual behavior},
}

@article{coates2009,
	author = {Coates, John and Gurnell, Mark and Rustichini, Aldo},
	year = {2009},
	pages = {623-8},
	title = {Second-to-Fourth Digit Ratio Predicts Success among High-Frequency Financial Traders},
	volume = {106},
	journal = {Proceedings of the National Academy of Sciences},
}

@article{voracek2009,
	author = {Voracek, Martin and Pietschnig, Jakob},
	year = {2009},
	pages = {1-18},
	title = {Digit Ratios, Finger Length, and Basic Musical Abilities},
	volume = {49},
	journal = {Psychologica Belgica},
}

@article{bennett2010,
	author = {Bennett, Mark and Manning, John and Cook, Christian and Kilduff, Liam},
	year = {2010},
	pages = {1415-21},
	title = {Digit ratio {(2D:4D)} and performance in elite rugby players},
	volume = {28},
	journal = {Journal of Sports Sciences},
}


@article{manning2009,
	author = {Manning, John and Hill, M.R.},
	year = {2009},
	pages = {210-3},
	title = {Digit Ratio {(2D:4D)} and Sprinting Speed in Boys},
	volume = {21},
	journal = {American Journal of Human Biology},
}

@article{paul2007,
	author = {Paul, S and Kato, Bernet and Atkins, Janice and Vivekanandan, S and Spector, Tim},
	year = {2007},
	pages = {981-3},
	title = {The Big Finger: The second to fourth digit ratio is a predictor of sporting ability in women},
	volume = {40},
	journal = {British Journal of Sports Medicine},
}


@article{baker1888,
	author = {Frank Baker},
	journal = {American Anthropologist},
	number = {1},
	pages = {51-76},
	publisher = {[American Anthropological Association, Wiley]},
	title = {Anthropological Notes on the Human Hand},
	volume = {1},
	year = {1888}
}


@article {Zheng16289,
	author = {Zheng, Zhengui and Cohn, Martin J.},
	title = {Developmental basis of sexually dimorphic digit ratios},
	volume = {108},
	number = {39},
	pages = {16289--16294},
	year = {2011},
	doi = {10.1073/pnas.1108312108},
	publisher = {National Academy of Sciences},	
	issn = {0027-8424},
	journal = {Proceedings of the National Academy of Sciences}
}


@article{manning1998,
	author = {Manning, John and Scutt, Diane and Wilson, J and Lewis-Jones, D.},
	year = {1998},
	pages = {3000-4},
	title = {The Ratio of 2nd to 4th Digit Length: A Predictor of Sperm Numbers and Concentrations of Testosterone, Luteinizing Hormone and Oestrogen},
	volume = {13},
	journal = {{Human Reproduction} (Oxford, England)},
	doi = {10.1093/humrep/13.11.3000}
}


@incollection{das2007,
	author       = {B. Das}, 
	title        = {Ergonomics Evaluation, Design and Testing of Hand Tools},
	booktitle    = {Assessment of the Ergonomic Quality of Hand-Held Tools and Computer Input Devices},
	publisher    = {{IOS} Press},
	year         = 2007,
	editor       = {Helmut Strasser},
	volume       = 1,
	series       = {Ergonomics, Human Factors and Safety},
	chapter      = 2,
	pages        = {23 - 39},
	address      = {Amsterdam, Netherlands},
}


@techreport{NASA,
	type = {NASA-STD-3000},
	key = {Man-Systems Integration Standards},
	year = {1995},
	title = {{Anthropometry and Biomechanics}},
	volume = {1},
	address = {Houston, TX},
	institution = {National Aeronautics and Space Administration}
}


@article{karuppiah2011,
	author = {Karuppiah, Karmegam and Sapuan, S. and Ismail, Md and Ismail, Napsiah and Md Tamrin, Shamsul and Shuib, S and Mohana, G and Seetha, P and Tamilmoli, P and Hanapi, M},
	year = {2011},
	pages = {},
	title = {Anthropometric study among adults of different ethnicity in {Malaysia}},
	volume = {6},
	journal = {International Journal of Physical Sciences}
}

@article{buchholz1992,
	author = { B   Buchholz and  THOMAS J.   Armstrong  and  STEVEN A.   Goldstein},
	title = {Anthropometric data for describing the kinematics of the human hand},
	journal = {Ergonomics},
	volume = {35},
	number = {3},
	pages = {261-273},
	year  = {1992},
	publisher = {Taylor & Francis},
}

@article{maggio2016,
	author = {Maggio, Ariane and Flavel, Ambika and Hart, Rob and Franklin, Daniel},
	year = {2016},
	pages = {1-11},
	title = {Assessment of the accuracy of the {Greulich and Pyle} hand-wrist atlas for age estimation in a contemporary {Australian} population},
	volume = {50},
	journal = {Australian Journal of Forensic Sciences},
	doi = {10.1080/00450618.2016.1251970}
}


@article{alshamrani2019,
	author = {Alshamrani, Khalaf and Messina, Fabrizio and Offiah, Amaka},
	year = {2019},
	pages = {},
	title = {Is the {Greulich and Pyle Atlas} applicable to all ethnicities? {A systematic} review and meta-analysis},
	volume = {29},
	journal = {European Radiology},
	doi = {10.1007/s00330-018-5792-5}
}

@article{franklin2015,
	author = {Franklin, Daniel and Flavel, Ambika and Noble, Jacqueline and Swift, Lauren and Karkhanis, Shalmira},
	year = {2015},
	pages = {53},
	title = {Forensic age estimation in living individuals: methodological consideration in the context of medico-legal practice},
	volume = {5},
	journal = {Research and Reports in Forensic Medical Science},
	doi = {10.2147/RRFMS.S75140}
}


@BOOK{treese2018,
	TITLE = {History and Measurement of the Base and Derived Units},
	AUTHOR = {Treese, Steven, A.},
	YEAR = {2018},
	PUBLISHER = {Springer International Publishing},
	ADDRESS = {Cham, Switzerland}
}


@book{smith1842, 
	place={Cambridge}, 
	series={Cambridge Library Collection - Classics}, 
	title={A Dictionary of Greek and Roman Antiquities},
	publisher={Cambridge University Press}, 
	author={Smith, William}, 
	year={2013}, 
	collection={Cambridge Library Collection - Classics}
}


@BOOK{swinton1779,
	TITLE = {A proposal for uniformity of weights and measures in Scotland, by execution of the laws now in force},
	SUBTITLE = {With tables of the English and Scotch standards},
	AUTHOR = {Swinton, John},
	YEAR = {1779},
	PUBLISHER = {Peter Hill},
	ADDRESS = {Edinburgh, Scotland}
}


@article{alkhatib2019data,
  title={Data for benchmarking low-cost, {3D} printed prosthetic hands},
  author={Alkhatib, Farah and Cabibihan, John-John and Mahdi, Elsadig},
  journal={Data in Brief},
  volume={25},
  pages={104163},
  year={2019},
  publisher={Elsevier}
}

@inproceedings{alkhatib2019design,
  title={Design and Analysis of Flexible Joints for a Robust {3D} Printed Prosthetic Hand},
  author={Alkhatib, Farah and Mahdi, Elsadig and Cabibihan, John-John},
  booktitle={International Conference on Rehabilitation Robotics (ICORR)},
  pages={784--789},
  year={2019},

}

@article{cabibihan2015physiological,
  title={Physiological responses to affective tele-touch during induced emotional stimuli},
  author={Cabibihan, John-John and Chauhan, Sushil Singh},
  journal={IEEE Transactions on Affective Computing},
  volume={8},
  number={1},
  pages={108--118},
  year={2015},
  publisher={IEEE}
}

@inproceedings{alhaddad2017toward,
  title={Toward {3D} printed prosthetic hands that can satisfy psychosocial needs: grasping force comparisons between a prosthetic hand and human hands},
  author={Alhaddad, Ahmad Yaser and Alkhatib, Sami Emad and Khan, Rahib Ahmed and Ismail, Salman Mohammad and Shehadeh, Al-Sendibad Said and Sadeq, Abdellatif Mohammad and Cabibihan, John-John},
  booktitle={International Conference on Social Robotics},
  pages={304--313},
  year={2017},
}

@inproceedings{cabibihan2006conformance,
  title={The conformance test for robotic/prosthetic fingertip skins},
  author={Cabibihan, J-J and Pattofatto, St{\'e}phane and Jom{\^a}a, Moez and Benallal, Ahmed and Carrozza, Maria Chiara and Dario, Paolo},
  booktitle={IEEE/RAS-EMBS International Conference on Biomedical Robotics and Biomechatronics},
  pages={561--566},
  year={2006},
}

@inproceedings{cabibihan2006uncanny,
  title={The {Uncanny Valley} and the search for human skin-like materials for a prosthetic fingertip},
  author={Cabibihan, John-John and Carrozza, Maria Chiara and Dario, Paolo and Pattofatto, Stephane and Jomaa, Moez and Benallal, Ahmed},
  booktitle={IEEE-RAS International Conference on Humanoid Robots},
  pages={474--477},
  year={2006},
}

@article{cabibihan2013effects,
  title={Effects of the artificial skin's thickness on the subsurface pressure profiles of flat, curved, and braille surfaces},
  author={Cabibihan, John-John and Chauhan, Sushil Singh and Suresh, Shruthi},
  journal={IEEE Sensors Journal},
  volume={14},
  number={7},
  pages={2118--2128},
  year={2013},
}

@article{cabibihan2014illusory,
  title={Illusory sense of human touch from a warm and soft artificial hand},
  author={Cabibihan, John-John and Joshi, Deepak and Srinivasa, Yeshwin Mysore and Chan, Mark Aaron and Muruganantham, Arrchana},
  journal={IEEE Transactions on Neural Systems and Rehabilitation Engineering},
  volume={23},
  number={3},
  pages={517--527},
  year={2014},
}

@article{Volonghi2018,
author = {Volonghi, Paola and Baronio, Gabriele and Signoroni, Alberto},
doi = {10.1080/17452759.2018.1426328},
file = {:C$\backslash$:/Users/Anas{\_}Tahir/AppData/Local/Mendeley Ltd./Mendeley Desktop/Downloaded/Volonghi, Baronio, Signoroni - 2018 - 3D scanning and geometry processing techniques for customised hand orthotics an experimental asses.pdf:pdf},
issn = {1745-2759},
journal = {Virtual and Physical Prototyping},
number = {2},
pages = {105--116},
title = {{{3D} scanning and geometry processing techniques for customised hand orthotics: an experimental assessment}},
volume = {13},
year = {2018}
}
@article{cabibihan2011patient,
  title={Patient-specific prosthetic fingers by remote collaboration--{A case study}},
  author={Cabibihan, John-John},
  journal={{}PLoS One}},
  volume={6},
  number={5},
  year={2011},

}


@misc{Relief2019,
author = {{Relief International}},
title = {{Providing Life Changing Prosthetics for Syrian Refugees}},
url = {https://www.ri.org/providing-life-changing-prosthetics-for-syrian-refugees/},
urldate = {2019-12-23}
}
@misc{StructureFAQ,
author = {Structure FAQ},
title = {{What are the technical specifications of Structure Sensor (ST01)?}},
url = {https://support.structure.io/article/157-what-are-the-structure-sensors-technical-specifications},
urldate = {2019-12-23}
}
@techreport{Sense,
file = {:C$\backslash$:/Users/Anas{\_}Tahir/AppData/Local/Mendeley Ltd./Mendeley Desktop/Downloaded/Unknown - 2014 - Sense™ 3D Scanner User Guide.pdf:pdf},
title = {{Sense™ 3D Scanner User Guide}},
year = {2014}
}
@article{Sun2019,
abstract = {{\textless}p{\textgreater}Patient-specific three-dimensional (3D) printed models have been increasingly used in cardiology and cardiac surgery, in particular, showing great value in the domain of congenital heart disease (CHD). CHD is characterized by complex cardiac anomalies with disease variations between individuals; thus, it is difficult to obtain comprehensive spatial conceptualization of the cardiac structures based on the current imaging visualizations. 3D printed models derived from patient's cardiac imaging data overcome this limitation by creating personalized 3D heart models, which not only improve spatial visualization, but also assist preoperative planning and simulation of cardiac procedures, serve as a useful tool in medical education and training, and improve doctor–patient communication. This review article provides an overall view of the clinical applications and usefulness of 3D printed models in CHD. Current limitations and future research directions of 3D printed heart models are highlighted.{\textless}/p{\textgreater}},
author = {Sun and Lau and Wong and Yeong},
doi = {10.3390/jcm8040522},
file = {:C$\backslash$:/Users/Anas{\_}Tahir/AppData/Local/Mendeley Ltd./Mendeley Desktop/Downloaded/Sun et al. - 2019 - Personalized Three-Dimensional Printed Models in Congenital Heart Disease.pdf:pdf},
issn = {2077-0383},
journal = {Journal of Clinical Medicine},
number = {4},
pages = {522},
title = {{Personalized Three-Dimensional Printed Models in Congenital Heart Disease}},
volume = {8},
year = {2019}
}
@article{Yu2013,
abstract = {Measuring hand anthropometric data for the development of good-fitting gloves is crucial. In pursuing higher accuracy in hand anthropometric measurements, scanning of hand surfaces with the aids of image analysis system to acquire measurements is an alternative to the manual methods. This study proposes a new hand measuring approach by using 2D and 3D scanning which are evaluated through comparisons of manual measurements. Thirty-three dimensions are measured by using (1) tape and calliper measurement; (2) 2D image analysis; (3) 3D image analysis based on ten captures; and (4) 3D image analysis based on three captures, respectively. Repeated-measures ANOVA, correlation analysis and RMSE are used to examine the results. The hand dimensions obtained from the four methods are highly linearly correlated. Hand data taken from 3D image analysis has no significant difference compared with manual measurements on hand and wrist circumferences, length and breadth dimension, regardless of the number of captures. {\textcopyright} 2012 Elsevier Ltd and The Ergonomics Society.},
author = {Yu, A. and Yick, K. L. and Ng, S. P. and Yip, J.},
doi = {10.1016/j.apergo.2012.10.001},
issn = {18729126},
journal = {Applied Ergonomics},
keywords = {Custom-made gloves,Hand anthropometry,Image analysis},
number = {3},
pages = {381--392},
publisher = {Elsevier Ltd},
title = {{2D and 3D anatomical analyses of hand dimensions for custom-made gloves}},
volume = {44},
year = {2013}
}
@article{Tylecek2010,
abstract = {In this paper we propose a pipeline for accurate 3D reconstruction from multiple images that deals with some of the possible sources of inaccuracy present in the input data. Namely, we address the problem of inaccurate camera calibration by including a method adjusting the camera parameters in a global structure-and-motion problem, which is solved with a depth map for representation that is suitable to large scenes. Secondly, we take the triangular mesh and calibration improved by the global method in the first phase to refine the surface both geometrically and radiometrically. Here we propose surface energy which combines photoconsistency with contour matching and minimize it with a gradient descent method. Our main contribution lies in effective computation of the gradient that naturally regularization and data terms by employing scale space approach. The results are demonstrated on standard high-resolution datasets and a complex outdoor scene.},
author = {Tylecek, Radim and Sara, Radim and Tyle{\v{c}}ek, Radim and Radim{\v{s}}{\'{a}}ra, Radim{\v{s}}{\'{a}}ra Radimˇ},
doi = {10.20870/IJVR.2010.9.1.2761},
file = {:C$\backslash$:/Users/Anas{\_}Tahir/AppData/Local/Mendeley Ltd./Mendeley Desktop/Downloaded/Tylecek et al. - 2010 - Refinement of Surface Mesh for Accurate Multi-View Reconstruction RGB-D and Visual SLAM View project Semantic Mo.pdf:pdf},
journal = {International Journal of Virtual Reality},
keywords = {Index Terms-Structure from motion,dense 3D reconstruction,mesh refinement,multi-view},
number = {1},
pages = {45--54},
title = {{Refinement of Surface Mesh for Accurate Multi-View Reconstruction RGB-D and Visual SLAM View project Semantic Modelling of Architecture View project Refinement of Surface Mesh for Accurate Multi-View Reconstruction}},
volume = {9},
year = {2010}
}
@inproceedings{Condell2009,
abstract = {This paper outlines the initial ideas surrounding the development of an accurate hand movement measurement tool. This tool will assist medical clinicians, specifically rheumatologists and orthopeadic hand surgeons, with the accurate measurement of the loss of movement in the human hand. This has many direct applications within medical practice including diagnosis, prognosis and recovery assessment of patients with conditions specific to the hand e.g. to measure how far a patient can close their fingers (with a flare up in arthritis patients may not be able to make a fist). Current measurement techniques available to clinicians are either invasive (x-rays) or rely heavily on manual evaluation such as vision and touch which are dependent on training and experience and results often vary between observers. Measuring tape is commonly used to measure distances e.g. between palm and fingertip which also leads to issues with accuracy. Also patient self questionnaires are often used which introduce interpretation problems. {\textcopyright} 2009 IEEE.},
author = {Condell, J. and Curran, K. and Quigley, T. and Gardiner, P. and McNeill, M. and Xie, E.},
booktitle = {2009 IEEE International Workshop on Medical Measurements and Applications, MeMeA 2009},
doi = {10.1109/MEMEA.2009.5167968},
isbn = {9781424435999},
keywords = {Assisted technology,Healthcare technology,Medical informatics,Rheumatology},
pages = {122--126},
title = {{Automated measurements of finger movements in arthritic patients using a wearable data hand glove}},
year = {2009}
}
@article{Khoshelham2012,
author = {Khoshelham, Kourosh and Elberink, Sander Oude},
doi = {10.3390/s120201437},
file = {:C$\backslash$:/Users/Anas{\_}Tahir/AppData/Local/Mendeley Ltd./Mendeley Desktop/Downloaded/Khoshelham, Elberink - 2012 - Accuracy and Resolution of Kinect Depth Data for Indoor Mapping Applications.pdf:pdf},
issn = {1424-8220},
journal = {Sensors},
number = {2},
pages = {1437--1454},
title = {{Accuracy and Resolution of Kinect Depth Data for Indoor Mapping Applications}},
volume = {12},
year = {2012}
}
@techreport{Creaform,
author = {Creaform and Ametek},
file = {:C$\backslash$:/Users/Anas{\_}Tahir/AppData/Local/Mendeley Ltd./Mendeley Desktop/Downloaded/Creaform, Ametek - Unknown - THE FASTEST AND E ASIEST 3D SCANNING E XPERIENCE.pdf:pdf},
keywords = {3D scanner,AMETEK,Creaform,Designa,Go!SCAN 3D,GoSCAN 3D,Reverse Engineering},
title = {{THE FASTEST AND E ASIEST 3D SCANNING E XPERIENCE}}
}
@article{Lee2010,
author = {Lee, Wonsup and Yoon, Sunghye and You, Heecheon},
doi = {10.1177/154193121005402008},
file = {:C$\backslash$:/Users/Anas{\_}Tahir/AppData/Local/Mendeley Ltd./Mendeley Desktop/Downloaded/Lee, Yoon, You - 2010 - Development of a 3D Semi-Automatic Measurement Protocol for Hand Anthropometric Measurement.pdf:pdf},
issn = {1541-9312},
journal = {Proceedings of the Human Factors and Ergonomics Society Annual Meeting},
number = {20},
pages = {1780--1784},
title = {{Development of a 3D Semi-Automatic Measurement Protocol for Hand Anthropometric Measurement}},
volume = {54},
year = {2010}
}
@inproceedings{elkoura2003handrix,
  title={Handrix: animating the human hand},
  author={ElKoura, George and Singh, Karan},
  booktitle={Proceedings of the 2003 ACM SIGGRAPH/Eurographics symposium on Computer animation},
  pages={110--119},
  year={2003},
  organization={Eurographics Association}
}
@article{Sansoni2009,
author = {Sansoni, Giovanna and Trebeschi, Marco and Docchio, Franco},
doi = {10.3390/s90100568},
file = {:C$\backslash$:/Users/Anas{\_}Tahir/AppData/Local/Mendeley Ltd./Mendeley Desktop/Downloaded/Sansoni, Trebeschi, Docchio - 2009 - State-of-The-Art and Applications of 3D Imaging Sensors in Industry, Cultural Heritage, Medicine, a.pdf:pdf},
issn = {1424-8220},
journal = {Sensors},
number = {1},
pages = {568--601},
title = {{State-of-The-Art and Applications of 3D Imaging Sensors in Industry, Cultural Heritage, Medicine, and Criminal Investigation}},
volume = {9},
year = {2009}
}
@inproceedings{Gross2009,
abstract = {This course presents the latest research results in point-based computer graphics. It begins with a discussion of novel concepts for mathematical representation of point-sampled shapes, focusing on moving least squares, spherical MLS, and robust statistics. Next, it addresses efficient algorithms for digital geometry processing and modeling of point models, including filtering, resampling, spectral processing, and deformation. IThis section covers high-quality rendering methods for point samples, such as EWA splatting and ray tracing, and explains hardware architectures for efficient point processing and rendering. The last part of the course summarizes how point representations can be utilized in the context of physically based animation.},
author = {Gross, Markus},
booktitle = {ACM SIGGRAPH 2009 Courses, SIGGRAPH '09},
doi = {10.1145/1667239.1667257},
title = {{Point based graphics - State of the art and recent advances}},
year = {2009}
}
@article{Erol2007,
abstract = {Direct use of the hand as an input device is an attractive method for providing natural human-computer interaction (HCI). Currently, the only technology that satisfies the advanced requirements of hand-based input for HCI is glove-based sensing. This technology, however, has several drawbacks including that it hinders the ease and naturalness with which the user can interact with the computer-controlled environment, and it requires long calibration and setup procedures. Computer vision (CV) has the potential to provide more natural, non-contact solutions. As a result, there have been considerable research efforts to use the hand as an input device for HCI. In particular, two types of research directions have emerged. One is based on gesture classification and aims to extract high-level abstract information corresponding to motion patterns or postures of the hand. The second is based on pose estimation systems and aims to capture the real 3D motion of the hand. This paper presents a literature review on the latter research direction, which is a very challenging problem in the context of HCI. {\textcopyright} 2007 Elsevier Inc. All rights reserved.},
author = {Erol, Ali and Bebis, George and Nicolescu, Mircea and Boyle, Richard D. and Twombly, Xander},
doi = {10.1016/j.cviu.2006.10.012},
issn = {10773142},
journal = {Computer Vision and Image Understanding},
keywords = {Gesture recognition,Gesture-based HCI,Hand pose estimation},
number = {1-2},
pages = {52--73},
title = {{Vision-based hand pose estimation: A review}},
volume = {108},
year = {2007}
}
@inproceedings{bandara2012upper,
  title={Upper extremity prosthetics: current status, challenges and future directions},
  author={Bandara, DSV and Gopura, RARC and Hemapala, KTMU and Kiguchi, Kazuo},
  booktitle={International Symposium on Artificial Life and Robotics},
  pages={875--880},
  year={2012},
}
@article{Leite2019,
abstract = {Personalized medicine is a trend where the approach to the treatment is focused on the patient, rather than an approach where “one size fits all”. The objective is to develop devices and treatments where the needs of doctors and patients are attended, and the generated concepts address those needs. Additive manufacturing is an enabler of these types of devices, since it is a technology well adapted to complex shapes and one series production. In this paper, the authors present two case studies in rehabilitation, one for a knee positioning orthosis for an adolescent with cerebral palsy and the other for a prosthetic arm for a toddler. In both cases the adopted methodology is similar: from imageology images, a generation of concepts is embodied and manufactured through the use of 3D printers. The use of adequate materials allows for the generation of orthosis and prosthetics fully customized to the patients' needs and aligned with the doctor's recommendations. Personalized medicine will allow for a reduction of rejection levels, an increase of patient's quality of life and to a reduction or a delaying of downstream problems. The two case studies presented here demonstrate the potential for additive manufacturing in the area of rehabilitation.},
author = {Leite, Marco and Soares, Bruno and Lopes, Vanessa and Santos, Sara and Silva, Miguel T.},
doi = {10.1016/j.procir.2019.04.254},
file = {:C$\backslash$:/Users/Anas{\_}Tahir/AppData/Local/Mendeley Ltd./Mendeley Desktop/Downloaded/Leite et al. - 2019 - Design for personalized medicine in orthotics and prosthetics.pdf:pdf},
issn = {22128271},
journal = {Procedia CIRP},
pages = {457--461},
publisher = {Elsevier BV},
title = {{Design for personalized medicine in orthotics and prosthetics}},
volume = {84},
year = {2019}
}
@inproceedings{Xu2011,
abstract = {In order to further understand what physiological characteristics make a human hand irreplaceable for many dexterous tasks, it is necessary to develop artificial joints that are anatomically correct while sharing similar dynamic features. In this paper, we address the problem of designing a two degree of freedom metacarpophalangeal (MCP) joint of an index finger. The artificial MCP joint is composed of a ball joint, crocheted ligaments, and a silicon rubber sleeve which as a whole provides the functions required of a human finger joint. We quantitatively validate the efficacy of the artificial joint by comparing its dynamic characteristics with that of two human subjects' index fingers by analyzing their impulse response with linear regression. Design parameters of the artificial joint are varied to highlight their effect on the joint's dynamics. A modified, second-order model is fit which accounts for non-linear stiffness and damping, and a higher order model is considered. Good fits are observed both in the human (R2 = 0.97) and the artificial joint of the index finger (R2 = 0.95). Parameter estimates of stiffness and damping for the artificial joint are found to be similar to those in the literature, indicating our new joint is a good approximation for an index finger's MCP joint. {\textcopyright} 2011 IEEE.},
author = {Xu, Zhe and Todorov, Emanuel and Dellon, Brian and Matsuoka, Yoky},
booktitle = {Proceedings - IEEE International Conference on Robotics and Automation},
doi = {10.1109/ICRA.2011.5979860},
isbn = {9781612843865},
issn = {10504729},
pages = {5096--5102},
title = {{Design and analysis of an artificial finger joint for anthropomorphic robotic hands}},
year = {2011}
}
@article{Kim2013,
abstract = {The 2nd to 4th digit ratio (2D : 4D) reflects exposure level of sex hormones in fetal period and there are various methods for finger length measurement. The aim of this study is to identify an accurate and effective method for finger length measurement. This study was done on 272 individuals (115 males, 157 females). Data were collected by measuring index and ring finger length on both hands by calipers, ruler, photocopy, and radiography. The data were analyzed through independent t-test, paired t-test, Pearson correlation analysis using SPSS win 19.0. This study showed that the 2nd and 4th finger measured by radiography were the longest finger both of males and females and revealed the largest length difference between 2nd and 4th finger. There were significant sex differences all of 4 measurement methods in 2D : 4D, especially remarkable sex difference by radiography and photography. The 2D : 4D by indirect measurement was lower than that of direct measurement. Correlation between digit ratio by radiography and by photocopy was 0.590 and correlation between digit ratio by radiography and by calipers was 0.586. The results of this study suggest that indirect measurement by radiography can be alternated by photocopy primarily and by calipers secondarily.},
author = {Kim, Soo-Il and Cho, Keun-Ja},
doi = {10.11637/kjpa.2013.26.1.25},
file = {:C$\backslash$:/Users/Anas{\_}Tahir/AppData/Local/Mendeley Ltd./Mendeley Desktop/Downloaded/Kim, Cho - 2013 - Difference of Second to Fourth Digit Ratio according to the Methods of Measuring Length.pdf:pdf},
issn = {1225-150X},
journal = {Korean Journal of Physical Anthropology},
number = {1},
pages = {25},
publisher = {Korean Association of Physical Anthropologists (KAMJE)},
title = {{Difference of Second to Fourth Digit Ratio according to the Methods of Measuring Length}},
volume = {26},
year = {2013}
}
@misc{Resnik2012,
abstract = {Advanced upper limb prosthetic devices: implications for upper limb prosthetic rehabilitation. The number of catastrophic injuries caused by improvised explosive devices in the Afghanistan and Iraq Wars has increased public, legislative, and research attention to upper limb amputation. The Department of Veterans Affairs (VA) has partnered with the Defense Advanced Research Projects Agency and DEKA Integrated Solutions to optimize the function of an advanced prosthetic arm system that will enable greater independence and function. In this special communication, we examine current practices in prosthetic rehabilitation including trends in adoption and use of prosthetic devices, financial considerations, and the role of rehabilitation team members in light of our experiences with a prototype advanced upper limb prosthesis during a VA study to optimize the device. We discuss key challenges in the adoption of advanced prosthetic technology and make recommendations for service provision and use of advanced upper limb prosthetics. Rates of prosthetic rejection are high among upper limb amputees. However, these rates may be reduced with sufficient training by a highly specialized, multidisciplinary team of clinicians, and a focus on patient education and empowerment throughout the rehabilitation process. There are significant challenges emerging that are unique to implementing the use of advanced upper limb prosthetic technology, and a lack of evidence to establish clinical guidelines regarding prosthetic prescription and treatment. Finally, we make recommendations for future research to aid in the identification of best practices and development of policy decisions regarding insurance coverage of prosthetic rehabilitation. {\textcopyright} 2012 by the American Congress of Rehabilitation Medicine.},
author = {Resnik, Linda and Meucci, Marissa R. and Lieberman-Klinger, Shana and Fantini, Christopher and Kelty, Debra L. and Disla, Roxanne and Sasson, Nicole},
booktitle = {Archives of Physical Medicine and Rehabilitation},
doi = {10.1016/j.apmr.2011.11.010},
issn = {1532821X},
keywords = {Allied health personnel,Amputation,Health policy,Insurance,Occupational therapy,Patient care team,Prosthesis,Rehabilitation},
number = {4},
pages = {710--717},
publisher = {W.B. Saunders},
title = {{Advanced upper limb prosthetic devices: Implications for upper limb prosthetic rehabilitation}},
volume = {93},
year = {2012}
}

@article{Marks2001,
author = {Marks, Linda J. and Michael, John W.},
doi = {10.1136/bmj.323.7315.732},
file = {:C$\backslash$:/Users/Anas{\_}Tahir/AppData/Local/Mendeley Ltd./Mendeley Desktop/Downloaded/Marks, Michael - 2001 - Artificial limbs.pdf:pdf},
issn = {14685833},
journal = {BMJ},
number = {7315},
pages = {732},
title = {{Artificial limbs}},
volume = {323},
year = {2001}
}
@inproceedings{Lepage2002,
abstract = {New advances are presented in 3-D anisotropic mesh adaptation on unstructured hybrid grids. The fundamental adaptation operations include node movement, edge refinement, coarsening, and swapping, which are applied, partially or completely, to hybrid grids constructed of tetrahedra, prisms, hexahedra, and pyramids. The use of hybrid grids, in particular the use of layers of prismatic elements at a wall, is commonly preferred by turbulence models when wall functions require orthogonality and height specification of the grid at the wall. Results are presented to demonstrate the various capabilities of the adaptation module on hybrid and hexahedral meshes for Euler and Navier-Stokes flows. {\textcopyright} 2002 by Newmerical Technologies International.},
author = {Lepage, Claude Y. and Suerich-Gulick, France and Habashi, Wagdi G.},
booktitle = {40th AIAA Aerospace Sciences Meeting and Exhibit},
doi = {10.2514/6.2002-859},
title = {{Anisotropic 3-D mesh adaptation on unstructured hybrid meshes}},
year = {2002}
}
@article{Zhang2009,
author = {Zhang, Yongjie and Bajaj, Chandrajit and Xu, Guoliang},
doi = {10.1002/cnm.1067},
issn = {10698299},
journal = {Communications in Numerical Methods in Engineering},
number = {1},
pages = {1--18},
title = {{Surface smoothing and quality improvement of quadrilateral/hexahedral meshes with geometric flow}},
volume = {25},
year = {2009}
}
@article{Holden2008,
abstract = {This paper provides a comprehensive and quantitative review of spatial transformations models for nonrigid image registration. It explains the theoretical foundation of the models and classifies them according to this basis. This results in two categories, physically based models described by partial differential equations of continuum mechanics (e.g., linear elasticity and fluid flow) and basis function expansions derived from interpolation and approximation theory (e.g., radial basis functions, B-splines and wavelets). Recent work on constraining the transformation so that it preserves the topology or is diffeomorphic is also described. The final section reviews some recent evaluation studies. The paper concludes by explaining under what conditions a particular transformation model is appropriate. {\textcopyright} 2007 IEEE.},
author = {Holden, Mark},
doi = {10.1109/TMI.2007.904691},
issn = {02780062},
journal = {IEEE Transactions on Medical Imaging},
keywords = {Fluid flow registration,Linear elastic registration,Nonrigid image registration,Parametric transformation models,Spatial transformations,Spline based registration,Wavelet based registration},
number = {1},
pages = {111--128},
title = {{A review of geometric transformations for nonrigid body registration}},
volume = {27},
year = {2008}
}
@article{Coleca2015,
abstract = {Touch-free gesture technology opens new avenues for human-machine interaction. We show how self-organizing maps (SOM) can be used for hand and full body tracking. We use a range camera for data acquisition and apply a SOM-learning process for each frame in order to capture the pose. In a next step we introduce an extension of the SOM to 1D and 2D segments for an improved representation and skeleton tracking of body and hand. The proposed SOM based algorithms are very efficient and robust, and produce good tracking results. Their efficiency allows to implement these algorithms on embedded systems, which we demonstrate on an ARM-based embedded platform.},
author = {Coleca, Foti and State, Andreea and Klement, Sascha and Barth, Erhardt and Martinetz, Thomas},
doi = {10.1016/j.neucom.2013.10.041},
issn = {18728286},
journal = {Neurocomputing},
keywords = {Body tracking,Gestures,Hand skeleton tracking,Kinect,Self-organizing maps,TOF cameras},
number = {1},
pages = {174--184},
publisher = {Elsevier},
title = {{Self-organizing maps for hand and full body tracking}},
volume = {147},
year = {2015}
}
@article{Lin2009,
abstract = {An imaging instrument can be characterized by its spatial resolution, contrast resolution, and temporal resolution. The capabilities of computed tomography (CT) relative to other cardiac imaging modalities can be understood in these terms. The purpose of this review is to characterize the spatial, contrast, and temporal resolutions of cardiac CT in practical terms. {\textcopyright} 2009 Society of Cardiovascular Computed Tomography.},
author = {Lin, Eugene and Alessio, Adam},
doi = {10.1016/j.jcct.2009.07.003},
issn = {19345925},
journal = {Journal of Cardiovascular Computed Tomography},
number = {6},
pages = {403--408},
title = {{What are the basic concepts of temporal, contrast, and spatial resolution in cardiac CT?}},
volume = {3},
year = {2009}
}
@article{zollhofer2014real,
  title={Real-time non-rigid reconstruction using an {RGB-D} camera},
  author={Zollh{\"o}fer, Michael and Nie{\ss}ner, Matthias and Izadi, Shahram and Rehmann, Christoph and Zach, Christopher and Fisher, Matthew and Wu, Chenglei and Fitzgibbon, Andrew and Loop, Charles and Theobalt, Christian and others},
  journal={ACM Transactions on Graphics (ToG)},
  volume={33},
  number={4},
  pages={1--12},
  year={2014},
  publisher={ACM New York, NY, USA}
}
@article{Ostlie2012,
author = {{\O}stlie, Kristin and Lesj{\o}, Ingrid Marie and Franklin, Rosemary Joy and Garfelt, Beate and Skjeldal, Ola Hunsbeth and Magnus, Per},
doi = {10.3109/17483107.2011.635405},
issn = {1748-3107},
journal = {Disability and Rehabilitation: Assistive Technology},
number = {4},
pages = {294--303},
title = {{Prosthesis rejection in acquired major upper-limb amputees: a population-based survey}},
volume = {7},
year = {2012}
}
@article{metcalf2020,
	Author = {Metcalf, C. D. and Phillips, C. and Forrester, A. and Glodowski, J. and Simpson, K. and Everitt, C. and Darekar, A. and King, L. and Warwick, D. and Dickinson, A. S.},
	Da = {2020/02/19},
	Date-Added = {2020-03-07 17:03:14 +0300},
	Date-Modified = {2020-03-07 17:03:14 +0300},
	Doi = {10.1007/s10439-020-02476-2},
	Id = {Metcalf2020},
	Isbn = {1573-9686},
	Journal = {Annals of Biomedical Engineering},
	Title = {Quantifying Soft Tissue Artefacts and Imaging Variability in Motion Capture of the Fingers},
	Ty = {JOUR},
	Year = {2020},
}
@article{wei2019,
	Author = {Wei, Yuyang and Zou, Zhenmin and Wei, Guowu and Ren, Lei and Qian, Zhihui},
	Da = {2019/12/16},
	Date-Added = {2020-03-07 17:20:38 +0300},
	Date-Modified = {2020-03-07 17:20:38 +0300},
	Doi = {10.1007/s10439-019-02439-2},
	Id = {Wei2019},
	Isbn = {1573-9686},
	Journal = {Annals of Biomedical Engineering},
	Title = {Subject-Specific Finite Element Modelling of the Human Hand Complex: Muscle-Driven Simulations and Experimental Validation},
	Ty = {JOUR},
	Year = {2019},
}
@article{McGurk1997,
abstract = {The rapid advances in computer technology, often driven by the demands of industry, have created new possibilities in surgery which previous generations of surgeons could only have imagined. Improved imaging with computerised tomography (CT) has been followed by magnetic resonance imaging (MRI) and, more recently, it has become possible to reformat the data as three-dimensional images. Computer technology has now moved forward with the advent of rapid prototyping techniques (RPT) which allow both the production of models of the hard tissues and custom-made prostheses from computerised scanning data. In this article we review the development and current technologies available in RPT and the applications of this advance in surgery and illustrate this with two case reports.},
author = {McGurk, M. and Amis, A. A. and Potamianos, P. and Goodger, N. M.},
journal = {Annals of the Royal College of Surgeons of England},
file = {:C$\backslash$:/Users/Anas{\_}Tahir/AppData/Local/Mendeley Ltd./Mendeley Desktop/Downloaded/McGurk et al. - 1997 - Rapid prototyping techniques for anatomical modelling in medicine.pdf:pdf},
issn = {00358843},
keywords = {Bone surgery,Computer aided design,Rapid prototyping,Reconstruction},
number = {3},
pages = {169--174},
pmid = {9196336},
title = {{Rapid prototyping techniques for anatomical modelling in medicine}},
volume = {79},
year = {1997}
}
@article{Ziegler-Graham2008,
abstract = {Ziegler-Graham K, MacKenzie EJ, Ephraim PL, Travison TG, Brookmeyer R. Estimating the prevalence of limb loss in the United States: 2005 to 2050. Objective: To estimate the current prevalence of limb loss in the United States and project the future prevalence to the year 2050. Design: Estimates were constructed using age-, sex-, and race-specific incidence rates for amputation combined with age-, sex-, and race-specific assumptions about mortality. Incidence rates were derived from the 1988 to 1999 Nationwide Inpatient Sample of the Healthcare Cost and Utilization Project, corrected for the likelihood of reamputation among those undergoing amputation for vascular disease. Incidence rates were assumed to remain constant over time and applied to historic mortality and population data along with the best available estimates of relative risk, future mortality, and future population projections. To investigate the sensitivity of our projections to increasing or decreasing incidence, we developed alternative sets of estimates of limb loss related to dysvascular conditions based on assumptions of a 10{\%} or 25{\%} increase or decrease in incidence of amputations for these conditions. Setting: Community, nonfederal, short-term hospitals in the United States. Participants: Persons who were discharged from a hospital with a procedure code for upper-limb or lower-limb amputation or diagnosis code of traumatic amputation. Interventions: Not applicable. Main Outcome Measures: Prevalence of limb loss by age, sex, race, etiology, and level in 2005 and projections to the year 2050. Results: In the year 2005, 1.6 million persons were living with the loss of a limb. Of these subjects, 42{\%} were nonwhite and 38{\%} had an amputation secondary to dysvascular disease with a comorbid diagnosis of diabetes mellitus. It is projected that the number of people living with the loss of a limb will more than double by the year 2050 to 3.6 million. If incidence rates secondary to dysvascular disease can be reduced by 10{\%}, this number would be lowered by 225,000. Conclusions: One in 190 Americans is currently living with the loss of a limb. Unchecked, this number may double by the year 2050. {\textcopyright} 2008 American Congress of Rehabilitation Medicine and the American Academy of Physical Medicine and Rehabilitation.},
author = {Ziegler-Graham, Kathryn and MacKenzie, Ellen J. and Ephraim, Patti L. and Travison, Thomas G. and Brookmeyer, Ron},
doi = {10.1016/j.apmr.2007.11.005},
issn = {00039993},
journal = {Archives of Physical Medicine and Rehabilitation},
keywords = {Amputation,Diabetes mellitus,Peripheral vascular diseases,Prevalence,Rehabilitation,Wounds and injuries},
pmid = {18295618},
title = {{Estimating the Prevalence of Limb Loss in the United States: 2005 to 2050}},
year = {2008}
}
@article{kinect,
author = {Davudinasab, Ahmad},
year = {2014},
pages = {},
title = {Kinect Sensor},
doi = {10.13140/2.1.1068.5124}
}
@article{kamavuako2012estimation,
  title={Estimation of grasping force from features of intramuscular EMG signals with mirrored bilateral training},
  author={Kamavuako, Ernest Nlandu and Farina, Dario and Yoshida, Ken and Jensen, Winnie},
  journal={Annals of biomedical engineering},
  volume={40},
  number={3},
  pages={648--656},
  year={2012},
  publisher={Springer}
}
@article{ziegler2008estimating,
  title={Estimating the prevalence of limb loss in the United States: 2005 to 2050},
  author={Ziegler-Graham, Kathryn and MacKenzie, Ellen J and Ephraim, Patti L and Travison, Thomas G and Brookmeyer, Ron},
  journal={Archives of physical medicine and rehabilitation},
  volume={89},
  number={3},
  pages={422--429},
  year={2008},
  publisher={Elsevier}
}
@article{poston2000human,
  title={Human engineering design data digest},
  author={Poston, Alan},
  journal={Washington, DC: Department of Defense Human Factors Engineering Technical Advisory Group},
  pages={61--75},
  year={2000}
}
@article{fedorov20123d,
  title={{3D} Slicer as an image computing platform for the Quantitative Imaging Network},
  author={Fedorov, Andriy and Beichel, Reinhard and Kalpathy-Cramer, Jayashree and Finet, Julien and Fillion-Robin, Jean-Christophe and Pujol, Sonia and Bauer, Christian and Jennings, Dominique and Fennessy, Fiona and Sonka, Milan and others},
  journal={Magnetic Resonance Imaging},
  volume={30},
  number={9},
  pages={1323--1341},
  year={2012},
  publisher={Elsevier}
}
@article{cao2019openpose,
  title={OpenPose: realtime multi-person 2D pose estimation using Part Affinity Fields},
  author={Cao, Zhe and Hidalgo, Gines and Simon, Tomas and Wei, Shih-En and Sheikh, Yaser},
  journal={IEEE transactions on pattern analysis and machine intelligence},
  volume={43},
  number={1},
  pages={172--186},
  year={2019},
  publisher={IEEE}
}
@inproceedings{simon2017hand,
  title={Hand keypoint detection in single images using multiview bootstrapping},
  author={Simon, Tomas and Joo, Hanbyul and Matthews, Iain and Sheikh, Yaser},
  booktitle={Proceedings of the IEEE conference on Computer Vision and Pattern Recognition},
  pages={1145--1153},
  year={2017}
}
@inproceedings{qiao2017real,
  title={Real-time human gesture grading based on OpenPose},
  author={Qiao, Sen and Wang, Yilin and Li, Jian},
  booktitle={2017 10th International Congress on Image and Signal Processing, BioMedical Engineering and Informatics (CISP-BMEI)},
  pages={1--6},
  year={2017},
  organization={IEEE}
}
@article{malik2019simple,
  title={Simple and effective deep hand shape and pose regression from a single depth image},
  author={Malik, Jameel and Elhayek, Ahmed and Nunnari, Fabrizio and Stricker, Didier},
  journal={Computers \& Graphics},
  volume={85},
  pages={85--91},
  year={2019},
  publisher={Elsevier}
}
@inproceedings{you2020keypointnet,
  title={KeypointNet: A Large-scale 3D Keypoint Dataset Aggregated from Numerous Human Annotations},
  author={You, Yang and Lou, Yujing and Li, Chengkun and Cheng, Zhoujun and Li, Liangwei and Ma, Lizhuang and Lu, Cewu and Wang, Weiming},
  booktitle={Proceedings of the IEEE/CVF Conference on Computer Vision and Pattern Recognition},
  pages={13647--13656},
  year={2020}
}
@inproceedings{moon2018v2v,
  title={V2v-posenet: Voxel-to-voxel prediction network for accurate 3d hand and human pose estimation from a single depth map},
  author={Moon, Gyeongsik and Yong Chang, Ju and Mu Lee, Kyoung},
  booktitle={Proceedings of the IEEE conference on computer vision and pattern Recognition},
  pages={5079--5088},
  year={2018}
}
@incollection{hotelling1992generalization,
  title={The generalization of Student’s ratio},
  author={Hotelling, Harold},
  booktitle={Breakthroughs in statistics},
  pages={54--65},
  year={1992},
  publisher={Springer}
}
@article{zhou2014powerful,
  title={A powerful test for multivariate normality},
  author={Zhou, Ming and Shao, Yongzhao},
  journal={Journal of applied statistics},
  volume={41},
  number={2},
  pages={351--363},
  year={2014},
  publisher={Taylor \& Francis}
}
@article{rosenblatt2016better,
  title={Better-than-chance classification for signal detection},
  author={Rosenblatt, Jonathan D and Benjamini, Yuval and Gilron, Roee and Mukamel, Roy and Goeman, Jelle J},
  journal={Biostatistics},
  year={2016}
}
@article{wolf2013sample,
  title={Sample size requirements for structural equation models: An evaluation of power, bias, and solution propriety},
  author={Wolf, Erika J and Harrington, Kelly M and Clark, Shaunna L and Miller, Mark W},
  journal={Educational and psychological measurement},
  volume={73},
  number={6},
  pages={913--934},
  year={2013},
  publisher={Sage Publications Sage CA: Los Angeles, CA}
}
@article{bentler1987practical,
  title={Practical issues in structural modeling},
  author={Bentler, Peter M and Chou, Chih-Ping},
  journal={Sociological methods \& research},
  volume={16},
  number={1},
  pages={78--117},
  year={1987},
  publisher={Sage Publications}
}
@article{shapiro1965analysis,
  title={An analysis of variance test for normality (complete samples)},
  author={Shapiro, Samuel Sanford and Wilk, Martin B},
  journal={Biometrika},
  volume={52},
  number={3/4},
  pages={591--611},
  year={1965},
  publisher={JSTOR}
}
@article{schafer2005shrinkage,
  title={A shrinkage approach to large-scale covariance matrix estimation and implications for functional genomics},
  author={Sch{\"a}fer, Juliane and Strimmer, Korbinian},
  journal={Statistical applications in genetics and molecular biology},
  volume={4},
  number={1},
  year={2005},
  publisher={De Gruyter}
}
@article{uszynski2015test,
  title={Test--retest reliability of four sensory measures in people with multiple sclerosis},
  author={Uszynski, Marcin and Purtill, Helen and Coote, Susan},
  journal={International Journal of Rehabilitation Research},
  volume={38},
  number={1},
  pages={74--80},
  year={2015},
  publisher={LWW}
}
