# Supplementary material for: Guidelines for Robot-to-Human Handshake From the Movement Nuances in Human-to-Human Handshake
Source: Front Robot AI. 2022 Mar 28;9:758519. doi: 10.3389/frobt.2022.758519 (PMC8996188; doi:10.3389/frobt.2022.758519)
Supplement: Supplementary file 1 [file DataSheet1.zip › Supplementary/osa-supplemental-document-template.tex]

\documentclass[9pt]{osa-supplemental-document}
\setboolean{shortarticle}{false}


%% load packages
\usepackage{framed,multirow}

%% The amssymb package provides various useful mathematical symbols
\usepackage{amssymb}
\usepackage{latexsym}
\usepackage{color, soul}
%% For line numbers
%\usepackage[switch]{lineno}

% Following three lines are needed for this document.
% If you are not loading colors or url, then these are
% not required.
\usepackage{url}

% Please add the following required packages to your document preamble:
% \usepackage[table,xcdraw]{xcolor}
% If you use beamer only pass "xcolor=table" option, i.e. \documentclass[xcolor=table]{beamer}

%%
\usepackage{longtable}


\title{Guidelines for Robot-to-Human Handshake From the Movement Nuances in Human-to-Human Handshake (Supplementary Material)}
\author{} %leave this blank
%% DO NOT ADD AUTHOR INFORMATION HERE; IT WILL BE ADDED DURING PRODUCTION

\begin{abstract}
The steps in determining the polynomial equations are included here under the conditions sets encountered in this work. The procedures were generalized to allow the derived equations to be used under conditions other than the ones encountered in this work (e.g. between two dynamic equilibrium states).
\end{abstract}

\setboolean{displaycopyright}{false} %copyright statement should not display in the  supplementary document

\begin{document}

\maketitle

\section{Appendix A: Determination of the Polynomial Equation under Five Conditions (Unknown Start Position)}\label{app:A}

Under the following conditions where the start position $ y_{0} $ is unknown, and $ D $ is the duration,
\begin{table}[h]
	\centering
	\begin{tabular}{lll}
		$y(0) = y_{0} \rightarrow$ unknown	& $y'(0) = y'_{0}$  & $y''(0) = y''_{0}$ \\
		$y(D) = y_{1}$ 	& $y'(D) = y'_{1}$  & $y''(D) = y''_{1}$
	\end{tabular}
\end{table}

The polynomial has the form of Eqn \eqref{eqn:A1}. The steps to determine the coefficients are shown below.


\begin{equation}\label{eqn:A1}
y(t)=C_4 t^4+C_3 t^3+C_2 t^2+C_1 t+C_0\tag{A1}
\end{equation}

Differentiating Eqn. \eqref{eqn:A1} twice, the following equations are obtained:

\begin{equation}\label{eqn:A2}
y'(t)=4C_4 t^3+3C_3 t^2+2C_2 t+C_1\tag{A2}
\end{equation}

\begin{equation}\label{eqn:A3}
y''(t)=12C_4 t^2+6C_3 t+2C_2\tag{A3}
\end{equation}

Substituting $t = 0$ in Eqns. \eqref{eqn:A2} and \eqref{eqn:A3}, and simplifying,


\begin{equation}\label{eqn:A4}
C_1=y'_0\tag{A4}
\end{equation}

\begin{equation}\label{eqn:A5}
C_2=\frac{y''_0}{2}\tag{A5}
\end{equation}

Substituting $t = D$, $C_{1}$, and $C_{2}$ in Eqn. \eqref{eqn:A2} and \eqref{eqn:A3}, and simplifying,

\begin{equation}\label{eqn:A6}
y'_1=4C_4 D^3+3C_3 D^2+y''_0 D+y'_0\tag{A6}
\end{equation}

\begin{equation}\label{eqn:A7}
y''_1=12C_4 D^2+6C_3 D+y''_0\tag{A7}
\end{equation}

Rearranging and writing in matrix notation,
\[
\begin{bmatrix}
y'_{1}-y''_{0} D-y'_{0} \\  y''_{1}-y''_{0} 
\end{bmatrix}
=
\begin{bmatrix}
4D^3  &  3D^2  \\  12D^2  &  6D 
\end{bmatrix}
\begin{bmatrix}
C_{4} \\  C_{3} 
\end{bmatrix}
\]

Solving for $C_{3}$ and $C_{4}$,

\begin{equation}\label{eqn:A8}
C_3=\dfrac{y'_1-y'_0}{D^2} -\dfrac{2y''_0+y''_1}{3D}\tag{A8}
\end{equation}

\begin{equation}\label{eqn:A9}
C_4=\dfrac{y'_0-y'_1}{2D^3} +\dfrac{y''_0+y''_1}{4D^2}\tag{A9}
\end{equation}

Substituting $t = D$, $C_1$, $C_2$, $C_3$, and $C_4$ in Eqn. \eqref{eqn:A1}, solving for $C_0$, and simplifying,

\begin{equation}\label{eqn:A10}
C_0=\dfrac{y''_1-y''_0}{12}D^2- \dfrac{y'_0+y'_1}{2}D+y_1\tag{A10}
\end{equation}

To obtain $y_0$, $t = 0$ is substituted in Eqn. \eqref{eqn:A1},

\begin{equation}\label{eqn:A11}
y_0=C_0=\dfrac{y''_1-y''_0}{12}D^2- \dfrac{y'_0+y'_1}{2}D+y_1\tag{A11}
\end{equation}
 
 
 
 

\section{Appendix B: Determination of the Polynomial Equation under Five Conditions (Unknown End Position)}\label{app:B}

Under the following conditions where the end position $y_1$ is unknown, and $D$ is the duration,

\begin{table}[h]
	\centering
	\begin{tabular}{lll}
		$y(0) = y_{0}$	& $y'(0) = y'_{0}$  & $y''(0) = y''_{0}$ \\
		$y(D) = y_{1} \rightarrow$ unknown  	& $y'(D) = y'_{1}$  & $y''(D) = y''_{1}$
	\end{tabular}
\end{table}

The polynomial has the form of Eqn. \eqref{eqn:A1}, and the steps to determine the coefficients are the same as the ones shown in Appendix A except for determining $C_{0}$ and for calculating $y_1$.\\

To obtain $C_0$, $t = 0$ is substituted in Eqn. \eqref{eqn:A1} and the result is simplified to get:

\begin{equation}\label{eqn:B1}
C_0=y_0\tag{B1}
\end{equation}

To calculate $y_1$, $t = D$, $C_0$, $C_1$, $C_2$, $C_3$, and $C_4$ are substituted in Eqn. \eqref{eqn:A1} and the result is simplified to get:

\begin{equation}\label{eqn:B2}
y_1=\dfrac{y''_0-y''_1}{12}D^2+ \dfrac{y'_0+y'_1}{2}D+y_0\tag{B2}
\end{equation}


\section{Appendix C: Determination of the Polynomial Equation under Six Conditions}\label{app:C}

Under the following conditions where $D$ is the duration,

\begin{table}[h]
	\centering
	\begin{tabular}{lll}
		$y(0) = y_{0}$	& $y'(0) = y'_{0}$  & $y''(0) = y''_{0}$ \\
		$y(D) = y_{1}$   	& $y'(D) = y'_{1}$  & $y''(D) = y''_{1}$
	\end{tabular}
\end{table}

The polynomial has the form of Eqn. \eqref{eqn:C1}. The steps to determine the coefficients are shown below:
\begin{equation}\label{eqn:C1}
y(t)=C_5 t^5+C_4 t^4+C_3 t^3+C_2 t^2+C_1 t+C_0\tag{C1}
\end{equation}

Differentiating Equation \eqref{eqn:C1} twice, the following equations were obtained:

\begin{equation}\label{eqn:C2}
y'(t)=5C_5 t^4+4C_4 t^3+3C_3 t^2+2C_2 t+C_1\tag{C2}
\end{equation}

\begin{equation}\label{eqn:C3}
y''(t)=20C_5 t^3+12C_4 t^2+6C_3 t+2C_2\tag{C3}
\end{equation}


Substituting $t = 0$ in Eqns. \eqref{eqn:C1}, \eqref{eqn:C2} and \eqref{eqn:C3}, and simplifying,

\begin{equation}\label{eqn:C4}
C_0=y_0\tag{C4}
\end{equation}


\begin{equation}\label{eqn:C5}
C_1=y'_0\tag{C5}
\end{equation}

\begin{equation}\label{eqn:C6}
C_2=\dfrac{y''_0}{2}\tag{C6}
\end{equation}

Substituting $t = D$, $C_0$, $C_1$, and $C_2$ in Eqn. \eqref{eqn:C1}, \eqref{eqn:C2} and \eqref{eqn:C3}, and simplifying,

\begin{equation}\label{eqn:C7}
y_1=C_5 D^5+C_4 D^4+C_3 D^3+(y''_0)/2 D^2+y'_0 D+y_0\tag{C7}
\end{equation}
\begin{equation}\label{eqn:C8}
y'_1=5C_5 D^4+4C_4 D^3+3C_3 D^2+y''_0 D+y'_0\tag{C8}
\end{equation}
\begin{equation}\label{eqn:C9}
y''_1=20C_5 D^3+12C_4 D^2+6C_3 D+y''_0\tag{C9}
\end{equation}

Rearranging and writing in matrix notation,
\[
\begin{bmatrix}
y_1-\dfrac{y''_0}{2}D^2-y'_0 D-y_0 \\ y'_1-y''_0 D-y'_0 \\ y''_1-y''_0
\end{bmatrix}
=
\begin{bmatrix}
D^5 & D^4 & D^3 \\ 5D^4 & 4D^3 & 3D^2 \\ 20D^3 & 12D^2 & 6D
\end{bmatrix}
\begin{bmatrix}
C_5 \\ C_4 \\ C_3
\end{bmatrix}
\]

Solving for $C_3$, $C_4$, and $C_5$,

\begin{equation}\label{eqn:C10}
C_3=\frac{y''_1-3y''_0}{2D}-\dfrac{2(3y'_0+2y'_1 )}{D^2}+\dfrac{10(y_1- y_0 )}{D^3} \tag{C10}
\end{equation}
\begin{equation}\label{eqn:C11}
C_4=\dfrac{\dfrac{3}{2}y''_0-y''_1}{D^2} +\dfrac{8y'_0+7y'_1}{D^3} +\dfrac{15(y_0-y_1 )}{D^4}\tag{C11}
\end{equation}
\begin{equation}\label{eqn:C12}
C_5=\dfrac{y''_1-y''_0}{2D^3} -\dfrac{3(y'_0+y'_1 )}{D^4} +\dfrac{6(y_1-y_0 )}{D^5}\tag{C12}
\end{equation}


% Bibliography
%\bibliography{sample}

%Manual citation list
%\begin{thebibliography}{1}
%\bibitem{Zhang:14}
%Y.~Zhang, S.~Qiao, L.~Sun, Q.~W. Shi, W.~Huang, %L.~Li, and Z.~Yang,
 % \enquote{Photoinduced active terahertz metamaterials with nanostructured
  %vanadium dioxide film deposited by sol-gel method,} Opt. Express \textbf{22},
  %11070--11078 (2014).
%\end{thebibliography}

\end{document}
