# Supplementary material for: Guidelines for Robot-to-Human Handshake From the Movement Nuances in Human-to-Human Handshake
Source: Front Robot AI. 2022 Mar 28;9:758519. doi: 10.3389/frobt.2022.758519 (PMC8996188; doi:10.3389/frobt.2022.758519)
Supplement: Supplementary file 1 [file DataSheet1.zip › Supplementary/osa-supplemental-document-template.aux]

\relax 
\providecommand\hyper@newdestlabel[2]{}
\providecommand\HyperFirstAtBeginDocument{\AtBeginDocument}
\HyperFirstAtBeginDocument{\ifx\hyper@anchor\@undefined
\global\let\oldcontentsline\contentsline
\gdef\contentsline#1#2#3#4{\oldcontentsline{#1}{#2}{#3}}
\global\let\oldnewlabel\newlabel
\gdef\newlabel#1#2{\newlabelxx{#1}#2}
\gdef\newlabelxx#1#2#3#4#5#6{\oldnewlabel{#1}{{#2}{#3}}}
\AtEndDocument{\ifx\hyper@anchor\@undefined
\let\contentsline\oldcontentsline
\let\newlabel\oldnewlabel
\fi}
\fi}
\global\let\hyper@last\relax 
\gdef\HyperFirstAtBeginDocument#1{#1}
\providecommand\HyField@AuxAddToFields[1]{}
\providecommand\HyField@AuxAddToCoFields[2]{}
\bibstyle{osajnl}
\select@language{english}
\@writefile{toc}{\select@language{english}}
\@writefile{lof}{\select@language{english}}
\@writefile{lot}{\select@language{english}}
\@writefile{toc}{\contentsline {section}{\numberline {1}Appendix A: Determination of the Polynomial Equation under Five Conditions (Unknown Start Position)}{1}{section.1}}
\newlabel{app:A}{{1}{1}{Appendix A: Determination of the Polynomial Equation under Five Conditions (Unknown Start Position)}{section.1}{}}
\newlabel{eqn:A1}{{{A1}}{1}{Appendix A: Determination of the Polynomial Equation under Five Conditions (Unknown Start Position)}{AMS.2}{}}
\newlabel{eqn:A2}{{{A2}}{1}{Appendix A: Determination of the Polynomial Equation under Five Conditions (Unknown Start Position)}{AMS.3}{}}
\newlabel{eqn:A3}{{{A3}}{1}{Appendix A: Determination of the Polynomial Equation under Five Conditions (Unknown Start Position)}{AMS.4}{}}
\newlabel{eqn:A4}{{{A4}}{1}{Appendix A: Determination of the Polynomial Equation under Five Conditions (Unknown Start Position)}{AMS.5}{}}
\newlabel{eqn:A5}{{{A5}}{1}{Appendix A: Determination of the Polynomial Equation under Five Conditions (Unknown Start Position)}{AMS.6}{}}
\newlabel{eqn:A6}{{{A6}}{1}{Appendix A: Determination of the Polynomial Equation under Five Conditions (Unknown Start Position)}{AMS.7}{}}
\newlabel{eqn:A7}{{{A7}}{1}{Appendix A: Determination of the Polynomial Equation under Five Conditions (Unknown Start Position)}{AMS.8}{}}
\newlabel{eqn:A8}{{{A8}}{1}{Appendix A: Determination of the Polynomial Equation under Five Conditions (Unknown Start Position)}{AMS.9}{}}
\newlabel{eqn:A9}{{{A9}}{1}{Appendix A: Determination of the Polynomial Equation under Five Conditions (Unknown Start Position)}{AMS.10}{}}
\newlabel{eqn:A10}{{{A10}}{1}{Appendix A: Determination of the Polynomial Equation under Five Conditions (Unknown Start Position)}{AMS.11}{}}
\newlabel{eqn:A11}{{{A11}}{1}{Appendix A: Determination of the Polynomial Equation under Five Conditions (Unknown Start Position)}{AMS.12}{}}
\@writefile{toc}{\contentsline {section}{\numberline {2}Appendix B: Determination of the Polynomial Equation under Five Conditions (Unknown End Position)}{2}{section.2}}
\newlabel{app:B}{{2}{2}{Appendix B: Determination of the Polynomial Equation under Five Conditions (Unknown End Position)}{section.2}{}}
\newlabel{eqn:B1}{{{B1}}{2}{Appendix B: Determination of the Polynomial Equation under Five Conditions (Unknown End Position)}{AMS.14}{}}
\newlabel{eqn:B2}{{{B2}}{2}{Appendix B: Determination of the Polynomial Equation under Five Conditions (Unknown End Position)}{AMS.15}{}}
\@writefile{toc}{\contentsline {section}{\numberline {3}Appendix C: Determination of the Polynomial Equation under Six Conditions}{2}{section.3}}
\newlabel{app:C}{{3}{2}{Appendix C: Determination of the Polynomial Equation under Six Conditions}{section.3}{}}
\newlabel{eqn:C1}{{{C1}}{2}{Appendix C: Determination of the Polynomial Equation under Six Conditions}{AMS.17}{}}
\newlabel{eqn:C2}{{{C2}}{2}{Appendix C: Determination of the Polynomial Equation under Six Conditions}{AMS.18}{}}
\newlabel{eqn:C3}{{{C3}}{2}{Appendix C: Determination of the Polynomial Equation under Six Conditions}{AMS.19}{}}
\newlabel{eqn:C4}{{{C4}}{2}{Appendix C: Determination of the Polynomial Equation under Six Conditions}{AMS.20}{}}
\newlabel{eqn:C5}{{{C5}}{2}{Appendix C: Determination of the Polynomial Equation under Six Conditions}{AMS.21}{}}
\newlabel{eqn:C6}{{{C6}}{2}{Appendix C: Determination of the Polynomial Equation under Six Conditions}{AMS.22}{}}
\newlabel{eqn:C7}{{{C7}}{2}{Appendix C: Determination of the Polynomial Equation under Six Conditions}{AMS.23}{}}
\newlabel{eqn:C8}{{{C8}}{2}{Appendix C: Determination of the Polynomial Equation under Six Conditions}{AMS.24}{}}
\newlabel{eqn:C9}{{{C9}}{2}{Appendix C: Determination of the Polynomial Equation under Six Conditions}{AMS.25}{}}
\newlabel{eqn:C10}{{{C10}}{3}{Appendix C: Determination of the Polynomial Equation under Six Conditions}{AMS.26}{}}
\newlabel{eqn:C11}{{{C11}}{3}{Appendix C: Determination of the Polynomial Equation under Six Conditions}{AMS.27}{}}
\newlabel{eqn:C12}{{{C12}}{3}{Appendix C: Determination of the Polynomial Equation under Six Conditions}{AMS.28}{}}
\newlabel{LastPage}{{}{3}{}{page.3}{}}
\xdef\lastpage@lastpage{3}
\xdef\lastpage@lastpageHy{3}
